# Supplementary material for: Structural and Chemical Analysis of Three Regions of Bamboo (Phyllostachys Edulis)
Source: Materials (Basel). 2024 Oct 14;17(20):5027. doi: 10.3390/ma17205027 (PMC11509333; doi:10.3390/ma17205027)
Supplement: Supplementary file 1 [file materials-17-05027-s001.zip]

Archive with 1 entries (1 files):
- materials-3160925-supplementary.pdf
